# Supplementary material for: Increasing doses of phytase from Citrobacter braakii in diets with reduced inorganic phosphorus and calcium improve growth performance and lean meat of growing and finishing pigs
Source: PLoS One. 2019 May 24;14(5):e0217490. doi: 10.1371/journal.pone.0217490 (PMC6534334; doi:10.1371/journal.pone.0217490)
Supplement: S1 File — (XLS) [file pone.0217490.s001.xls]

## Sheet: Performance data (means)
TRAT	BLOCK	Weight 68	Weight 91	DWG (GI)	DFI (GI)	FCR (GI)	Weight 112	DWG (GII)	DFI (GII)	FCR (GII)	Weight 140	DWG (FI)	DFI (FI)	FCR (FI)	Weight 156	DWG (FII)	DFI (FII)	FCR (FII)	DWG total	DFI total	FCR total
1	8	26.85	50.6333	1.03406	1.63942	1.58542	73.0333	1.06667	2.64921	2.48363	100.483	0.980357	3.10476	3.16697	116.383	0.99375	3.01437	3.03333	1.01742	2.59663	2.55216
1	4	22.7667	42.2333	0.846377	1.59377	1.88305	66.95	1.17698	2.26198	1.92185	98.4	1.12321	2.97143	2.64547	117.367	1.18542	3.38771	2.85782	1.075	2.51775	2.34209
1	2	21.3	43.1	0.947826	1.70913	1.80321	65.76	1.07905	2.5669	2.37886	95.4333	1.05976	3.07607	2.90261	113.917	1.15521	3.1975	2.7679	1.05246	2.61938	2.48881
1	6	23.9167	44.8667	0.91087	1.73188	1.90135	68.5	1.1254	2.77952	2.46982	95.2167	0.954167	2.95869	3.10081	114.233	1.18854	3.55771	2.99334	1.02633	2.7042	2.63484
1	5	23.3	45.2	0.952174	1.39768	1.46788	68.66	1.11714	2.50206	2.2397	98.6333	1.07048	2.96298	2.7679	116.183	1.09688	3.49813	3.18917	1.05549	2.54117	2.40757
1	1	20.5667	40.65	0.873188	2.00594	2.29726	62.1233	1.02254	2.68913	2.62985	88.7833	0.952143	2.59393	2.72431	99.0833	0.64375	2.50375	3.88932	0.892235	2.44657	2.74207
1	3	22.1	41.5667	0.846377	1.62268	1.91721	66.9	1.20635	2.50373	2.07546	97.1333	1.07976	2.83905	2.62933	113.283	1.00938	3.08	3.05139	1.03617	2.48492	2.39817
1	7	25	47.7	0.986957	2.39333	2.42496	69.8767	1.05603	2.53897	2.40425	94.2	0.86869	3.12214	3.59408	112.233	1.12708	3.13187	2.77874	0.991288	2.79426	2.81882
2	8	26.7167	46.5167	0.86087	1.80377	2.09529	70.7667	1.15476	2.77	2.39876	98.85	1.00298	2.86054	2.85205	116.933	1.13021	3.18729	2.82009	1.02519	2.62214	2.55771
2	4	22.7333	41.8333	0.830435	1.72754	2.08028	61.65	0.943651	2.44032	2.58604	88.1	0.944643	2.7969	2.96081	103.8	0.98125	3.29062	3.3535	0.921212	2.52208	2.73779
2	2	21.3	39.45	0.78913	2.02116	2.56125	60.7	1.0119	2.18825	2.16251	86.8833	0.935119	2.77155	2.96384	103.95	1.06667	3.01979	2.83105	0.939205	2.48136	2.64198
2	6	23.9	43.0333	0.831884	1.60043	1.92387	66.1	1.09841	2.39397	2.17948	94.8833	1.02798	2.73571	2.66126	112.867	1.12396	3.39979	3.02484	1.01098	2.47818	2.45126
2	5	23.3167	42.4	0.82971	1.36391	1.64384	64.1167	1.03413	2.63524	2.54827	89.5667	0.908929	2.79214	3.07191	105.45	0.992708	3.04562	3.068	0.933333	2.4275	2.60089
2	1	20.5667	38.9667	0.8	1.55529	1.94411	60.4567	1.02333	2.28825	2.23608	91.3833	1.10452	2.88417	2.61123	108.717	1.08333	3.095	2.85692	1.0017	2.43297	2.42883
2	3	22.0667	41.2667	0.834783	1.66399	1.99332	62.0333	0.988889	2.41794	2.4451	92.05	1.07202	3.1019	2.8935	109.033	1.06146	3.18167	2.99745	0.988258	2.57737	2.60799
2	7	25.0667	44.7333	0.855072	1.70167	1.99008	69.2933	1.16952	2.78421	2.38063	98.3667	1.03833	3.22964	3.11041	115.517	1.07187	3.34375	3.11953	1.02784	2.74473	2.67039
3	8	26.7833	52.2833	1.1087	1.64928	1.48758	75.8	1.11984	2.28413	2.03969	107.2	1.12143	2.7981	2.49512	124.833	1.10208	3.26896	2.96616	1.1142	2.4608	2.20857
3	4	22.7	44.6333	0.953623	1.87058	1.96155	67.05	1.06746	2.65397	2.48625	95.2	1.00536	3.04262	3.02641	110.067	0.929167	3.22167	3.46726	0.992803	2.6761	2.6955
3	2	21.2833	40.4	0.831159	1.96072	2.35902	62.6	1.05714	2.46746	2.33408	93.5	1.10357	2.95917	2.68145	106.533	0.814583	2.64667	3.2491	0.96875	2.52405	2.60547
3	6	23.9	43.9333	0.871014	1.96043	2.25075	66.1333	1.05714	2.41127	2.28093	97.3167	1.11369	2.82762	2.53896	114.763	1.09042	3.19729	2.93217	1.03254	2.56883	2.48788
3	5	23.3	44.1667	0.907246	1.37957	1.52061	66.3333	1.05556	2.47278	2.34263	95.8333	1.05357	2.97083	2.81977	111.56	0.982917	3.20531	3.26102	1.00295	2.47871	2.47141
3	1	20.5333	38.2	0.768116	1.41188	1.83811	60.6567	1.06937	2.38357	2.22896	91.65	1.1069	3.16702	2.86115	108.683	1.06458	3.16677	2.97466	1.0017	2.52129	2.517
3	3	22.1167	45.6333	1.02246	1.85783	1.81701	68.9833	1.1119	2.63063	2.36588	98.8833	1.06786	2.81536	2.63645	115	1.00729	3.12354	3.10093	1.05549	2.57705	2.44156
3	7	25.05	47.7333	0.986232	1.83696	1.8626	70.4353	1.08105	2.64667	2.44824	98.4333	0.999929	2.82244	2.82264	112.667	0.889583	2.83583	3.18782	0.995644	2.52536	2.53641
4	5	23.3167	44.8833	0.937681	1.78594	1.90464	64.1	0.915079	2.12341	2.32047	90.8667	0.955952	2.83315	2.9637	106.317	0.965625	2.93969	3.04434	0.943182	2.40945	2.5546
4	1	20.6333	37.9333	0.752174	1.38783	1.84509	60.4833	1.07381	2.29143	2.13392	89.65	1.04167	2.77905	2.66789	105.183	0.970833	2.98104	3.0706	0.960795	2.3358	2.43111
4	3	22.1333	43.1333	0.913043	1.63993	1.79611	66.6333	1.11905	2.15024	1.92149	95.9667	1.04762	2.87179	2.74125	112.067	1.00625	2.95917	2.94079	1.02197	2.39352	2.34207
4	7	25.0333	47.8333	0.991304	1.46652	1.47939	69.8333	1.04762	2.80556	2.67803	101.933	1.14643	3.31952	2.89553	120.04	1.13167	3.98146	3.51823	1.07962	2.83292	2.62399
4	8	26.8333	50	1.00725	1.53928	1.5282	74.6233	1.17254	2.84476	2.42615	105.2	1.09202	3.17494	2.90739	121.717	1.03229	3.12479	3.02704	1.07822	2.65953	2.46659
4	4	22.7	45.3333	0.984058	1.79232	1.82135	69.4067	1.14635	2.71619	2.36943	100.733	1.11881	3.22417	2.88178	119.133	1.15	3.25292	2.82862	1.09583	2.73394	2.49485
4	2	21.2833	40.1	0.818116	1.51812	1.85562	65.75	0.952	2.28	2.39496	90.925	0.899107	2.52143	2.80437	113.35	1.40156	3.23656	2.30925	1.04621	2.82464	2.69987
4	6	23.9	47.7667	1.03768	2.31913	2.23492	72.7833	1.19127	2.71056	2.27535	100.067	0.974405	2.81714	2.89114	115.533	0.966667	2.96604	3.06832	1.04129	2.68862	2.58201
5	5	23.3833	43.1333	0.858696	1.64428	1.91485	67.9167	1.18016	2.6331	2.23114	97.3	1.0494	3.11893	2.97209	112.783	0.967708	3.10938	3.21313	1.01591	2.61583	2.57487
5	1	20.6333	42	0.928986	1.67551	1.80359	67.6333	1.22063	2.79222	2.28752	97.05	1.0506	2.88179	2.743	114.817	1.11042	3.34406	3.01154	1.07027	2.62919	2.45657
5	3	22.2	40.4	0.791304	1.55232	1.96172	65.0333	1.17302	2.5377	2.1634	93.3833	1.0125	2.96274	2.92616	110.783	1.0875	2.99979	2.75843	1.00663	2.49941	2.48295
5	7	24.9667	48.7333	1.03333	1.94232	1.87966	72.2333	1.11905	2.55286	2.28128	103.633	1.12143	3.28262	2.92718	122.25	1.16354	3.73083	3.20645	1.10549	2.83966	2.56868
5	8	26.7	49.4	0.986957	1.99638	2.02276	76.0867	1.27079	2.82635	2.22408	107.717	1.12964	3.16869	2.80504	124.133	1.02604	3.11479	3.03574	1.1072	2.7708	2.50253
5	4	22.7	44.2667	0.937681	1.72174	1.83617	68.16	1.13778	2.72286	2.39314	98.2	1.07286	2.95452	2.75388	114.233	1.00208	3.09854	3.0921	1.04015	2.60322	2.50273
5	2	21.3	43.5667	0.968116	2.20188	2.2744	67.1433	1.1227	2.44405	2.17694	96.7	1.0556	2.81595	2.66764	113.35	1.04062	2.78917	2.68028	1.04602	2.56184	2.44912
5	6	23.9167	45.1667	0.923913	1.71986	1.86149	67.3667	1.05714	2.68722	2.54197	99.8833	1.16131	3.24714	2.7961	117.25	1.08542	3.25146	2.99559	1.06061	2.71513	2.55998
