# Supplementary material for: Increasing doses of phytase from Citrobacter braakii in diets with reduced inorganic phosphorus and calcium improve growth performance and lean meat of growing and finishing pigs
Source: PLoS One. 2019 May 24;14(5):e0217490. doi: 10.1371/journal.pone.0217490 (PMC6534334; doi:10.1371/journal.pone.0217490)
Supplement: S2 File — (XLS) [file pone.0217490.s002.xls]

## Sheet: Carcass data (individual)
TRAT	BLOCK	ID (Tag)	Final Weight (kg)	Net weight (kg) Carcass	Carcass yield (%)	Backfat thickness (mm)	Loin depth (mm)	Lean meat (%) (F1)	Lean meat (kg)(F1)	CLASS
1	1	15	102.95	73.4	71.2967	15.2	62	55.978	41.0879	E
1	1	68	100.2	71.3	71.1577	18.8	48.4	51.882	36.9919	U
1	1	86	94.1	81.75	86.8757	16	60.4	55.21	45.1342	E
1	2	21	113.85	74.95	65.8322	17.6	57.2	53.674	40.2287	E
1	2	100	111.7	79.35	71.0385	15.2	73.2	57.098	45.3073	S
1	2	129	116.2	78.7	67.7281	17.6	58.4	53.794	42.3359	E
1	3	3	110.7	84.05	75.9259	16.4	64.4	55.306	46.4847	E
1	3	34	114.25	75.4	65.9956	16.8	58.8	54.442	41.0493	E
1	3	54	114.9	83.05	72.2802	16	67.6	55.93	46.4499	E
1	4	40	118.4	83.35	70.397	16.8	62	54.762	45.6441	E
1	4	105	112.8	82.25	72.9167	17.2	59.2	54.178	44.5614	E
1	4	108	120.9	86.05	71.1745	17.2	55.2	53.778	46.276	E
1	5	10	114.95	82.3	71.5963	18.8	60	53.042	43.6536	E
1	5	104	113.5	86.8	76.4758	13.6	61.6	57.154	49.6097	E
1	5	106	120.1	86	71.607	13.6	61.6	57.154	49.1524	E
1	6	11	131.1	78.6	59.9542	15.6	58.4	55.314	43.4768	E
1	6	66	111.5	83.05	74.4843	19.6	61.2	52.554	43.6461	E
1	6	131	100.1	67.95	67.8821	13.6	65.6	57.554	39.1079	S
1	7	58	109.35	83.05	75.9488	14	60.8	56.77	47.1475	E
1	7	96	117.25	77.15	65.7996	17.2	61.6	54.418	41.9835	E
1	7	113	110.1	78.2	71.0263	15.2	50.4	54.818	42.8677	E
1	8	98	122	85.25	69.877	15.6	71.6	56.634	48.2805	S
1	8	111	114.15	82.25	72.0543	16.4	56.4	54.506	44.8312	E
1	8	116	113	72.95	64.5575	13.6	63.2	57.314	41.8106	S
2	1	24	114.2	78.45	68.6953	22.4	62.4	50.546	39.6533	U
2	1	37	98.1	87.4	89.0928	23.2	56.8	49.378	43.1564	U
2	1	95	113.85	82.35	72.332	17.2	72.8	55.538	45.7355	S
2	2	1	105.6	76.5	72.4432	13.2	66.4	57.938	44.3226	S
2	2	4	103.1	82.5	80.0194	16.8	70.8	55.642	45.9046	E
2	2	101	103.15	84.6	82.0165	13.6	68.8	57.874	48.9614	S
2	3	39	109.5	81.25	74.2009	19.2	66.8	53.418	43.4021	E
2	3	61	114.4	83.05	72.5962	14.4	68.4	57.226	47.5262	S
2	3	73	103.2	72.95	70.688	19.2	52	51.938	37.8888	U
2	4	29	100.2	74.95	74.8004	20.4	57.6	51.586	38.6637	U
2	4	36	103.25	77	74.5763	18	70	54.65	42.0805	E
2	4	45	107.95	76.95	71.283	18	61.6	53.81	41.4068	E
2	5	14	100.2	71.95	71.8064	21.6	65.2	51.434	37.0068	E
2	5	88	110.95	93	83.8215	15.2	60	55.778	51.8735	E
2	5	102	105.2	77.3	73.4791	16.4	61.6	55.026	42.5351	E
2	6	20	112.6	80.95	71.8917	18.8	71.6	54.202	43.8765	E
2	6	117	112.6	81.5	72.3801	14.4	58.4	56.226	45.8242	E
2	6	120	113.4	82.45	72.7072	12.8	53.2	56.922	46.9322	E
2	7	13	111.25	80.35	72.2247	16.4	72.4	56.106	45.0812	S
2	7	83	114.3	67	58.6177	18.8	58.8	52.922	35.4577	E
2	7	97	121	87.7	72.4793	20.4	53.6	51.186	44.8901	U
2	8	99	113	69.4	61.4159	21.6	89.2	53.834	37.3608	S
2	8	114	119.2	84.5	70.8893	15.6	60.8	55.554	46.9431	E
2	8	124	118.6	75.75	63.8702	20	57.2	51.85	39.2764	U
3	1	19	105.4	76.95	73.0076	16.4	58.4	54.706	42.0963	E
3	1	93	112.45	80.15	71.2761	20.4	63.6	52.186	41.8271	E
3	1	107	108.2	82.8	76.525	20.8	63.6	51.882	42.9583	E
3	2	22	93.9	88.7	94.4622	18	68.8	54.53	48.3681	E
3	2	52	101.6	71.2	70.0787	14.4	61.6	56.546	40.2608	E
3	2	65	124.1	83.35	67.1636	16	61.6	55.33	46.1176	E
3	3	26	116.15	80.1	68.9625	18.4	63.2	53.666	42.9865	E
3	3	50	109.1	78.7	72.1357	20.4	64.8	52.306	41.1648	E
3	3	89	119.75	85.3	71.2317	12	70.8	59.29	50.5744	S
3	4	78	116.9	84	71.8563	17.2	55.6	53.818	45.2071	E
3	4	112	113.5	83.45	73.5242	20.4	74	53.226	44.4171	E
3	4	123	99.8	89.3	89.479	18	71.6	54.81	48.9453	E
3	5	35	110	78.2	71.0909	25.2	62.8	48.458	37.8942	U
3	5	67	113.28	86.75	76.5802	17.6	63.2	54.274	47.0827	E
3	5	69	111.4	69.9	62.7469	24	57.2	48.81	34.1182	U
3	6	57	123.1	89.55	72.7457	18.8	58.8	52.922	47.3917	E
3	6	59	108.4	73.45	67.7583	20	58.4	51.97	38.172	E
3	6	79	112.79	80.15	71.0613	16	56.4	54.81	43.9302	E
3	7	16	116.5	79.4	68.1545	18.4	61.6	53.506	42.4838	E
3	7	17	107.4	77.25	71.9274	20.4	65.2	52.346	40.4373	E
3	7	62	114.1	84.2	73.7949	13.6	62.4	57.234	48.191	E
3	8	28	133.9	96.5	72.0687	14	67.2	57.41	55.4006	S
3	8	53	122.9	86.95	70.7486	11.6	58	58.314	50.704	E
3	8	127	117.7	83.8	71.198	20	65.6	52.69	44.1542	E
4	1	6	100.2	70.2	70.0599	14	50.4	55.73	39.1225	E
4	1	56	107.85	78.85	73.1108	14.8	62	56.282	44.3784	E
4	1	63	107.5	85.9	79.907	20.4	64.4	52.266	44.8965	E
4	2	9	105.8	87.75	82.9395	19.6	58.4	52.274	45.8704	E
4	2	77	108.7	89.65	82.4747	16.8	64.8	55.042	49.3452	E
4	3	27	104.7	89.65	85.6256	13.6	63.6	57.354	51.4179	S
4	3	44	123.3	79.7	64.6391	20.8	56.4	51.162	40.7761	U
4	3	90	108.2	78.85	72.8743	19.2	58	52.538	41.4262	E
4	4	32	123.1	88.7	72.0552	21.6	63.2	51.234	45.4446	E
4	4	92	117.55	73.6	62.6117	21.2	60	51.218	37.6964	U
4	4	109	116.75	77.85	66.6809	13.2	76.8	58.978	45.9144	S
4	5	48	112.5	81.6	72.5333	14	53.6	56.05	45.7368	E
4	5	85	105.95	78.55	74.1387	18.8	66.4	53.682	42.1672	E
4	5	125	100.5	70.9	70.5473	14.8	59.6	56.042	39.7338	E
4	6	30	117.65	80.65	68.5508	16	65.6	55.73	44.9462	E
4	6	46	113.75	82.65	72.6593	14	60	56.69	46.8543	E
4	6	60	115.2	81.5	70.7465	14.4	56.4	56.026	45.6612	E
4	7	18	120.3	88.35	73.4414	17.2	62.8	54.538	48.1843	E
4	7	74	114.12	81.5	71.4161	18	59.6	53.61	43.6922	E
4	7	91	125.7	82.65	65.7518	15.2	64.4	56.218	46.4642	E
4	8	5	123	84.45	68.6585	20.4	72.8	53.106	44.848	E
4	8	33	117.85	84.75	71.9134	15.2	60.8	55.858	47.3397	E
4	8	121	124.3	82.45	66.3315	20.4	48.4	50.666	41.7741	U
5	1	2	114.8	81.2	70.7317	19.6	61.6	52.594	42.7063	E
5	1	51	119.55	84.8	70.9327	23.6	58.4	49.234	41.7504	U
5	1	118	110.1	78.5	71.2988	13.2	71.2	58.418	45.8581	S
5	2	12	117.85	89.85	76.241	21.6	57.6	50.674	45.5306	U
5	2	23	109.25	77.3	70.7551	16.8	63.2	54.882	42.4238	E
5	2	103	112.95	73.9	65.4272	17.2	58	54.058	39.9489	E
5	3	7	117.85	89.8	76.1986	15.6	68.4	56.314	50.57	S
5	3	25	112.9	80.95	71.7006	15.2	48.8	54.658	44.2457	E
5	3	72	101.6	71.65	70.5217	17.6	60	53.954	38.658	E
5	4	31	112.5	77.55	68.9333	15.2	66	56.378	43.7211	E
5	4	47	116	83.15	71.681	18.8	66.8	53.722	44.6698	E
5	4	75	114.2	82.2	71.979	18.8	63.6	53.402	43.8964	E
5	5	8	101.85	78.75	77.3196	15.6	56.8	55.154	43.4338	E
5	5	38	119	75.4	63.3613	14.8	57.6	55.842	42.1049	E
5	5	130	117.5	84.6	72	17.6	61.6	54.114	45.7804	E
5	6	43	114.05	75.45	66.1552	18.8	64.8	53.522	40.3823	E
5	6	110	123.1	94.55	76.8075	12.8	58.4	57.442	54.3114	E
5	6	119	114.6	82.95	72.3822	18.4	66.8	54.026	44.8146	E
5	7	41	122	73.6	60.3279	18.8	72.8	54.322	39.981	E
5	7	82	134.7	98.2	72.9027	23.2	68.4	50.538	49.6283	E
5	7	87	110.05	78.55	71.3766	17.2	66.4	54.898	43.1224	E
5	8	42	115.9	87.05	75.1079	17.6	61.2	54.074	47.0714	E
5	8	80	133.6	94.85	70.9955	13.2	70.4	58.338	55.3336	S
5	8	115	122.9	82.7	67.2905	15.6	48.8	54.354	44.9508	E
